# Supplementary material for: Detection of prokaryotic promoters from the genomic distribution of hexanucleotide pairs
Source: BMC Bioinformatics. 2006 Oct 2;7:423. doi: 10.1186/1471-2105-7-423 (PMC1615881; doi:10.1186/1471-2105-7-423)
Supplement: Additional file 3 — Detailed example of score calculation. Detailed example for each step of score calculation. [file 1471-2105-7-423-S3.xls]

## Sheet: AddFile3
Additional file 3 – Detailed example of score calculation
The genome-derived distribution matrix used in this example is the B. subtilis SigA-recognized
sequence TTGACA<>TATAAT upstream the glnR gene shown in Figure 3.
	image					image
Genome-derived distribution matrix					"General" synthetic matrix
0.737	0.719	0.354	0.186		0.911	0.716	0.396	0.198
0.783	0.362	0.183	0.139		0.825	0.395	0.2	0.165
0.595	0.266	0.182	0.143		0.561	0.264	0.216	0.164
0.528	0.252	0.184	0.144		0.587	0.283	0.192	0.154
R1 => Mean of square differences from raw values
0.030276	9e-06	0.001764	0.000144
0.001764	0.001089	0.000289	0.000676
0.001156	4e-06	0.001156	0.000441
0.003481	0.000961	6.4e-05	0.0001		0.00271087
R2 => Mean of square differences from "horizontal" directional derivatives
0.031329	0.002025	0.0009
8.1e-05	0.000256	8.1e-05
0.001024	0.001296	0.000169
0.000784	0.000529	4e-06			0.0032065
R3 => Mean of square differences from "vertical" directional derivatives
0.017424	0.001296	0.000625	0.000196
0.005776	0.001225	0.000289	2.5e-05
0.008649	0.001089	0.000676	0.000121
					0.00311592
R4 => Mean of square differences from "diagonal" directional derivatives
0.019881	0.0004	0.000256
0.001936	1e-06	1.6e-05
0.004225	0.0001	0.000576
					0.00304344
Weight
0.25
Weighted sum
0.00301918
Score
331.215
Since the final score is the mean of hexanucleotide pairs sharing the same -10 box, this procedure must be
repeated to calculate the average score of the –35 boxes TGACAC, TTGACA, ATTGAC, TATTGA, and GTATTG
spaced by 16-20 to the shared –10 box TATAAT upstream glnR to corresponds to the score appearing in Figure 3.
